# Supplementary material for: ﻿Two new species of Squamosa Bethune-Baker, 1908 (Lepidoptera, Limacodidae) and first female record of S.chalcites Orhant, 2000 from southern Asia
Source: Zookeys. 2022 Mar 25;1090:149–59. doi: 10.3897/zookeys.1090.75823 (PMC8975801; doi:10.3897/zookeys.1090.75823)
Supplement: XML Treatment for Squamosa [file zookeys.1090.75823-treatment1.xml]

<!DOCTYPE tp:taxon-treatment
  PUBLIC "-//TaxonX//DTD Taxonomic Treatment Publishing DTD v0 20100105//EN" "tax-treatment-NSO.dtd">
<tp:taxon-treatment xmlns:tp="http://www.plazi.org/taxpub"><tp:treatment-meta><kwd-group><label>Taxon classification</label><kwd>
              <named-content content-type="kingdom">Animalia</named-content>
            </kwd><kwd>
              <named-content content-type="order">Lepidoptera</named-content>
            </kwd><kwd>
              <named-content content-type="family">Limacodidae</named-content>
            </kwd></kwd-group><mixed-citation publication-type="journal"><person-group><name><surname>Wu</surname><given-names>Jun</given-names></name><name><surname>Solovyev</surname><given-names>Alexey V.</given-names></name><name><surname>Han</surname><given-names>Hui-Lin</given-names></name></person-group><article-title>﻿Two new species of <italic><tp:taxon-name><tp:taxon-name-part taxon-name-part-type="genus" reg="Squamosa">Squamosa</tp:taxon-name-part></tp:taxon-name></italic> Bethune-Baker, 1908 (<tp:taxon-name><tp:taxon-name-part taxon-name-part-type="order">Lepidoptera</tp:taxon-name-part></tp:taxon-name>, <tp:taxon-name><tp:taxon-name-part taxon-name-part-type="family">Limacodidae</tp:taxon-name-part></tp:taxon-name>) and first female record of <italic><tp:taxon-name><tp:taxon-name-part taxon-name-part-type="genus" reg="Squamosa">S.</tp:taxon-name-part><tp:taxon-name-part taxon-name-part-type="species" reg="chalcites">chalcites</tp:taxon-name-part></tp:taxon-name></italic> Orhant, 2000 from southern Asia</article-title><source>Zookeys</source><day>25</day><month>03</month><year>2022</year><volume>1090</volume><fpage>149</fpage><lpage>159</lpage><pub-id pub-id-type="doi">10.3897/zookeys.1090.75823</pub-id></mixed-citation></tp:treatment-meta><tp:nomenclature><label>﻿Genus</label><tp:taxon-name>
            <object-id xmlns:xlink="http://www.w3.org/1999/xlink" content-type="arpha" xlink:type="simple">994EC4E6-BC9B-5C86-8269-26A6ACCC2FEA</object-id>
            <tp:taxon-name-part taxon-name-part-type="genus" reg="Squamosa">Squamosa</tp:taxon-name-part>
          </tp:taxon-name><tp:taxon-authority>Bethune-Baker, 1908</tp:taxon-authority><tp:nomenclature-citation-list><tp:nomenclature-citation><tp:taxon-name>
                <tp:taxon-name-part taxon-name-part-type="genus" reg="Squamosa">Squamosa</tp:taxon-name-part>
              </tp:taxon-name><comment>Bethune-Baker, 1908, Novit. zool., 15: 183. Type species (original designation): <tp:taxon-name><tp:taxon-name-part taxon-name-part-type="genus" reg="Squamosa">Squamosa</tp:taxon-name-part><tp:taxon-name-part taxon-name-part-type="species" reg="ferruginea">ferruginea</tp:taxon-name-part></tp:taxon-name> Bethune-Baker, 1908. Type locality New Guinea: Kebea.</comment></tp:nomenclature-citation></tp:nomenclature-citation-list></tp:nomenclature></tp:taxon-treatment>
