# Supplementary material for: ﻿Two new species of Squamosa Bethune-Baker, 1908 (Lepidoptera, Limacodidae) and first female record of S.chalcites Orhant, 2000 from southern Asia
Source: Zookeys. 2022 Mar 25;1090:149–59. doi: 10.3897/zookeys.1090.75823 (PMC8975801; doi:10.3897/zookeys.1090.75823)
Supplement: XML Treatment for Squamosa undulophallus [file zookeys.1090.75823-treatment3.xml]

<!DOCTYPE tp:taxon-treatment
  PUBLIC "-//TaxonX//DTD Taxonomic Treatment Publishing DTD v0 20100105//EN" "tax-treatment-NSO.dtd">
<tp:taxon-treatment xmlns:tp="http://www.plazi.org/taxpub"><tp:treatment-meta><kwd-group><label>Taxon classification</label><kwd>
              <named-content content-type="kingdom">Animalia</named-content>
            </kwd><kwd>
              <named-content content-type="order">Lepidoptera</named-content>
            </kwd><kwd>
              <named-content content-type="family">Limacodidae</named-content>
            </kwd></kwd-group><mixed-citation publication-type="journal"><person-group><name><surname>Wu</surname><given-names>Jun</given-names></name><name><surname>Solovyev</surname><given-names>Alexey V.</given-names></name><name><surname>Han</surname><given-names>Hui-Lin</given-names></name></person-group><article-title>﻿Two new species of <italic><tp:taxon-name><tp:taxon-name-part taxon-name-part-type="genus" reg="Squamosa">Squamosa</tp:taxon-name-part></tp:taxon-name></italic> Bethune-Baker, 1908 (<tp:taxon-name><tp:taxon-name-part taxon-name-part-type="order">Lepidoptera</tp:taxon-name-part></tp:taxon-name>, <tp:taxon-name><tp:taxon-name-part taxon-name-part-type="family">Limacodidae</tp:taxon-name-part></tp:taxon-name>) and first female record of <italic><tp:taxon-name><tp:taxon-name-part taxon-name-part-type="genus" reg="Squamosa">S.</tp:taxon-name-part><tp:taxon-name-part taxon-name-part-type="species" reg="chalcites">chalcites</tp:taxon-name-part></tp:taxon-name></italic> Orhant, 2000 from southern Asia</article-title><source>Zookeys</source><day>25</day><month>03</month><year>2022</year><volume>1090</volume><fpage>149</fpage><lpage>159</lpage><pub-id pub-id-type="doi">10.3897/zookeys.1090.75823</pub-id></mixed-citation></tp:treatment-meta><tp:nomenclature><label>﻿</label><tp:taxon-name>
            <object-id xmlns:xlink="http://www.w3.org/1999/xlink" content-type="arpha" xlink:type="simple">764B2FDB-7122-5524-B2DD-7FF46F93F48F</object-id>
            <tp:taxon-name-part taxon-name-part-type="genus" reg="Squamosa">Squamosa</tp:taxon-name-part>
            <tp:taxon-name-part taxon-name-part-type="species" reg="undulophallus">undulophallus</tp:taxon-name-part>
            <object-id xmlns:xlink="http://www.w3.org/1999/xlink" content-type="zoobank" xlink:type="simple">http://zoobank.org/04666165-960B-4AFA-BE73-DFBB9F61C6C9</object-id>
          </tp:taxon-name><tp:taxon-status xmlns:xlink="http://www.w3.org/1999/xlink" xlink:type="simple">sp. nov.</tp:taxon-status><xref ref-type="fig" rid="F1">Figs 7</xref><xref ref-type="fig" rid="F1">, 8</xref><xref ref-type="fig" rid="F2">, 19</xref><xref ref-type="fig" rid="F2">, 20</xref></tp:nomenclature><tp:treatment-sec sec-type="material" id="SECID0EKSAE"><title>Material examined.</title><p><bold><italic>Holotype</italic>.</bold> ♂, China, Xizang Autonomous Region, Linzhi (= Nyingchi) City, Motuo (= Medog) County, Beibeng Countryside, Dergong Village, 850 m a.s.l., 25.V.–4.VI.2021, leg. HL. Han, genit. prep. WuJ-518-1 (<abbrev xmlns:xlink="http://www.w3.org/1999/xlink" content-type="institution" xlink:title="Northeast Forestry University" id="ABBRID0EVSAE" xlink:type="simple">NEFU</abbrev>). <bold><italic>Paratypes</italic>.</bold> 1♂, India, sept. or. W. Meghalaya, Garo Hills, Nokrek Nat. Park, <named-content xmlns:xlink="http://www.w3.org/1999/xlink" content-type="dwc:verbatimCoordinates" xlink:type="simple"><named-content content-type="geo-json" specific-use="{&#34;type&#34;:&#34;Point&#34;,&#34;coordinates&#34;:[91.066667,25.666667]}" id="NCID0EBTAE" xlink:type="simple">25°40'N, 91°04'E</named-content></named-content>, 2–13.VII.1997, 1150 m a.s.l., leg. Afonin and Siniaev, genit. prep. 16149 (<abbrev xmlns:xlink="http://www.w3.org/1999/xlink" content-type="institution" xlink:title="Museum Witt München" id="ABBRID0EGTAE" xlink:type="simple">MWM</abbrev>/<named-content xmlns:xlink="http://www.w3.org/1999/xlink" content-type="dwc:institutional_code" xlink:type="simple">ZSM</named-content>); 1♂, Myanmar, Putao, 550 m a.s.l., 27. IV. 1998, leg. Murzin and Sinjaev, genit. prep. 16169 (<abbrev xmlns:xlink="http://www.w3.org/1999/xlink" content-type="institution" xlink:title="Museum Witt München" id="ABBRID0EQTAE" xlink:type="simple">MWM</abbrev>/<named-content xmlns:xlink="http://www.w3.org/1999/xlink" content-type="dwc:institutional_code" xlink:type="simple">ZSM</named-content>); 1♂, Myanmar, 16 km E Putao, 500 m a.s.l., 28–30.IV.1998, leg. Murzin and Sinjaev, genit. prep. 16230 (<abbrev xmlns:xlink="http://www.w3.org/1999/xlink" content-type="institution" xlink:title="Museum Witt München" id="ABBRID0E1TAE" xlink:type="simple">MWM</abbrev>/<named-content xmlns:xlink="http://www.w3.org/1999/xlink" content-type="dwc:institutional_code" xlink:type="simple">ZSM</named-content>); 1♂, Myanmar, 21 km E Putao, Nan Sa Bon Village, 550 m a.s.l., 1–5.V.1998, leg. Murzin and Sinjaev, genit. prep. 16150 (<abbrev xmlns:xlink="http://www.w3.org/1999/xlink" content-type="institution" xlink:title="Museum Witt München" id="ABBRID0EEUAE" xlink:type="simple">MWM</abbrev>/<named-content xmlns:xlink="http://www.w3.org/1999/xlink" content-type="dwc:institutional_code" xlink:type="simple">ZSM</named-content>); 1♂, Myanmar, 25 km E Putao, env. Nan Sa Bon Village, 800 m a.s.l., 6–9. V. 1998, leg. Murzin and Sinjaev, genit. prep. 16231 (<abbrev xmlns:xlink="http://www.w3.org/1999/xlink" content-type="institution" xlink:title="Museum Witt München" id="ABBRID0EOUAE" xlink:type="simple">MWM</abbrev>/<named-content xmlns:xlink="http://www.w3.org/1999/xlink" content-type="dwc:institutional_code" xlink:type="simple">ZSM</named-content>).</p></tp:treatment-sec><tp:treatment-sec sec-type="diagnosis" id="SECID0EYUAE"><title>Diagnosis.</title><p>The new species is very similar to <italic><tp:taxon-name><tp:taxon-name-part taxon-name-part-type="genus" reg="Squamosa">S.</tp:taxon-name-part><tp:taxon-name-part taxon-name-part-type="species" reg="chalcites">chalcites</tp:taxon-name-part></tp:taxon-name></italic> (Figs <xref ref-type="fig" rid="F1">9</xref>, <xref ref-type="fig" rid="F1">12</xref>) in appearance, but it can be distinguished from the latter by the following characters: middle of costal margin area of forewing is covered by dense black scales and the medial patch of forewing is conspicuous. In <italic><tp:taxon-name><tp:taxon-name-part taxon-name-part-type="genus" reg="Squamosa">S.</tp:taxon-name-part><tp:taxon-name-part taxon-name-part-type="species" reg="chalcites">chalcites</tp:taxon-name-part></tp:taxon-name></italic>, the forewing only bears small scattered black scales and the medial patch of forewing is blurry.</p><fig id="F2" position="float" orientation="portrait"><object-id xmlns:xlink="http://www.w3.org/1999/xlink" content-type="doi" xlink:type="simple">10.3897/zookeys.1090.75823.figures13-24</object-id><object-id xmlns:xlink="http://www.w3.org/1999/xlink" content-type="arpha" xlink:type="simple">90B5EFF8-CC5C-56FC-8945-A39276923D77</object-id><label>Figures 13–24.</label><caption><p>Genitalia of <italic><tp:taxon-name><tp:taxon-name-part taxon-name-part-type="genus" reg="Squamosa">Squamosa</tp:taxon-name-part></tp:taxon-name></italic> spp.: <bold>13, 14</bold><italic><tp:taxon-name><tp:taxon-name-part taxon-name-part-type="genus" reg="Squamosa">S.</tp:taxon-name-part><tp:taxon-name-part taxon-name-part-type="species" reg="medogensis">medogensis</tp:taxon-name-part></tp:taxon-name></italic> sp. nov., males, holotype (<bold>13</bold> in <abbrev xmlns:xlink="http://www.w3.org/1999/xlink" content-type="institution" xlink:title="Northeast Forestry University" id="ABBRID0E1WAE" xlink:type="simple">NEFU</abbrev>) and paratype (<bold>14</bold> in <abbrev xmlns:xlink="http://www.w3.org/1999/xlink" content-type="institution" xlink:title="Northeast Forestry University" id="ABBRID0EBXAE" xlink:type="simple">NEFU</abbrev>) <bold>15</bold><italic><tp:taxon-name><tp:taxon-name-part taxon-name-part-type="genus" reg="Squamosa">S.</tp:taxon-name-part><tp:taxon-name-part taxon-name-part-type="species" reg="brevisunca">brevisunca</tp:taxon-name-part><tp:taxon-name-part taxon-name-part-type="subspecies" reg="yunnanensis">yunnanensis</tp:taxon-name-part></tp:taxon-name></italic> Wu &amp; Fang, 2009, male, Yunnan, China, genit. prep. WuJ-090-1 (in <abbrev xmlns:xlink="http://www.w3.org/1999/xlink" content-type="institution" xlink:title="Northeast Forestry University" id="ABBRID0EXXAE" xlink:type="simple">NEFU</abbrev>) <bold>16</bold><italic><tp:taxon-name><tp:taxon-name-part taxon-name-part-type="genus" reg="Squamosa">S.</tp:taxon-name-part><tp:taxon-name-part taxon-name-part-type="species" reg="ocellata">ocellata</tp:taxon-name-part></tp:taxon-name></italic> (Moore, 1879), male, Sikkim, India (in <abbrev xmlns:xlink="http://www.w3.org/1999/xlink" content-type="institution" xlink:title="Museum Witt München" id="ABBRID0EJYAE" xlink:type="simple">MWM</abbrev>/<named-content xmlns:xlink="http://www.w3.org/1999/xlink" content-type="dwc:institutional_code" xlink:type="simple">ZSM</named-content>) <bold>17</bold><italic><tp:taxon-name><tp:taxon-name-part taxon-name-part-type="genus" reg="Squamosa">S.</tp:taxon-name-part><tp:taxon-name-part taxon-name-part-type="species" reg="brevisunca">brevisunca</tp:taxon-name-part><tp:taxon-name-part taxon-name-part-type="subspecies" reg="brevisunca">brevisunca</tp:taxon-name-part></tp:taxon-name></italic> Wu &amp; Fang, 2009, male, holotype (in <named-content xmlns:xlink="http://www.w3.org/1999/xlink" content-type="dwc:institutional_code" xlink:type="simple">IZCAS</named-content>) <bold>18</bold><italic><tp:taxon-name><tp:taxon-name-part taxon-name-part-type="genus" reg="Squamosa">S.</tp:taxon-name-part><tp:taxon-name-part taxon-name-part-type="species" reg="brevisunca">brevisunca</tp:taxon-name-part><tp:taxon-name-part taxon-name-part-type="subspecies" reg="brevisunca">brevisunca</tp:taxon-name-part></tp:taxon-name></italic> Wu &amp; Fang, 2009 (= <italic><tp:taxon-name><tp:taxon-name-part taxon-name-part-type="genus" reg="Squamosa">S.</tp:taxon-name-part><tp:taxon-name-part taxon-name-part-type="species" reg="svetlanae">svetlanae</tp:taxon-name-part></tp:taxon-name></italic> Solovyev &amp; Witt, 2009, syn. nov., male, holotype) (in <abbrev xmlns:xlink="http://www.w3.org/1999/xlink" content-type="institution" xlink:title="Museum Witt München" id="ABBRID0EF1AE" xlink:type="simple">MWM</abbrev>/<named-content xmlns:xlink="http://www.w3.org/1999/xlink" content-type="dwc:institutional_code" xlink:type="simple">ZSM</named-content>) <bold>19, 20</bold><italic><tp:taxon-name><tp:taxon-name-part taxon-name-part-type="genus" reg="Squamosa">S.</tp:taxon-name-part><tp:taxon-name-part taxon-name-part-type="species" reg="undulophallus">undulophallus</tp:taxon-name-part></tp:taxon-name></italic> sp. nov., males, holotype (<bold>19</bold> in <abbrev xmlns:xlink="http://www.w3.org/1999/xlink" content-type="institution" xlink:title="Northeast Forestry University" id="ABBRID0E51AE" xlink:type="simple">NEFU</abbrev>) and paratype (<bold>20</bold> in <abbrev xmlns:xlink="http://www.w3.org/1999/xlink" content-type="institution" xlink:title="Museum Witt München" id="ABBRID0EF2AE" xlink:type="simple">MWM</abbrev>/<named-content xmlns:xlink="http://www.w3.org/1999/xlink" content-type="dwc:institutional_code" xlink:type="simple">ZSM</named-content>) <bold>21</bold><italic><tp:taxon-name><tp:taxon-name-part taxon-name-part-type="genus" reg="Squamosa">S.</tp:taxon-name-part><tp:taxon-name-part taxon-name-part-type="species" reg="chalcites">chalcites</tp:taxon-name-part></tp:taxon-name></italic> Orhant, 2000, male, Chongqing, China, genit. prep. WuJ-538-1 (in <abbrev xmlns:xlink="http://www.w3.org/1999/xlink" content-type="institution" xlink:title="Northeast Forestry University" id="ABBRID0E32AE" xlink:type="simple">NEFU</abbrev>) <bold>22</bold><italic><tp:taxon-name><tp:taxon-name-part taxon-name-part-type="genus" reg="Squamosa">S.</tp:taxon-name-part><tp:taxon-name-part taxon-name-part-type="species" reg="monosa">monosa</tp:taxon-name-part></tp:taxon-name></italic> Wu &amp; Pan, 2015, male, Xizang, China, genit. prep. WuJ-516-1 (in <abbrev xmlns:xlink="http://www.w3.org/1999/xlink" content-type="institution" xlink:title="Northeast Forestry University" id="ABBRID0EO3AE" xlink:type="simple">NEFU</abbrev>) <bold>23</bold><italic><tp:taxon-name><tp:taxon-name-part taxon-name-part-type="genus" reg="Squamosa">S.</tp:taxon-name-part><tp:taxon-name-part taxon-name-part-type="species" reg="chalcites">chalcites</tp:taxon-name-part></tp:taxon-name></italic> Orhant, 2000, female, Chongqing, China, genit. prep. WuJ-540-2 (in <abbrev xmlns:xlink="http://www.w3.org/1999/xlink" content-type="institution" xlink:title="Northeast Forestry University" id="ABBRID0EA4AE" xlink:type="simple">NEFU</abbrev>) <bold>24</bold><italic><tp:taxon-name><tp:taxon-name-part taxon-name-part-type="genus" reg="Squamosa">S.</tp:taxon-name-part><tp:taxon-name-part taxon-name-part-type="species" reg="monosa">monosa</tp:taxon-name-part></tp:taxon-name></italic> Wu &amp; Pan, 2015, female, Xizang, China, genit. prep. WuJ-517-2 (in <abbrev xmlns:xlink="http://www.w3.org/1999/xlink" content-type="institution" xlink:title="Northeast Forestry University" id="ABBRID0ES4AE" xlink:type="simple">NEFU</abbrev>).</p></caption><graphic xmlns:xlink="http://www.w3.org/1999/xlink" xlink:href="zookeys-1090-149-g002.jpg" position="float" orientation="portrait" xlink:type="simple" id="oo_663669.jpg"><uri content-type="original_file" xlink:type="simple">https://binary.pensoft.net/fig/663669</uri></graphic></fig></tp:treatment-sec><tp:treatment-sec sec-type="description" id="SECID0E34AE"><title>Description.</title><p>Adult (Figs <xref ref-type="fig" rid="F1">7</xref>, <xref ref-type="fig" rid="F1">8</xref>). Wingspan 35–39 mm in male. Head brown; labial palpus short, brown; male antennae brown, bipectinated at basal half then serrate. Thorax dark brown to black dorsally, mesothorax with conspicuous tuft of long black hairs anteriorly; tegula brown. Scales on legs dark brown to pale yellow. Forewing distinct elongate, ground colour dark brown mixed with numerous black scales, especially dense in middle part of costal margin area, outer margin area pale brown; a conspicuous, large, silky, rounded medial patch located at outside of cell, inner half bluish black, outer half reddish brown with an arched bright line embedded in middle; subterminal line narrow, black, with depressions in the region of vein R<sub>4,</sub> and slightly concave between veins M<sub>3</sub> and CuP; two distinct black spots at middle of veins CuP and 1A+2A; fringe brown. Hindwing ground colour greyish brown to dark brown, anal margin area is darker; fringe pale brown. Abdomen brown to dark brown, mixed with little black hairs dorsally and long black hairs at terminal area.</p><p><bold><italic>Male genitalia</italic></bold> (Figs <xref ref-type="fig" rid="F2">19</xref>, <xref ref-type="fig" rid="F2">20</xref>). Uncus short, with apex deeply bifid, strongly sclerotised. Gnathos finger-shaped or slightly widened near apex, blunt apically. Tegumen broad. Valva short and broad; sacculus swollen at base, without saccular process; costa slightly concave at middle; cucullus narrow and rounded. Juxta asymmetrical, horseshoe-shaped, central depression V-shaped; left process strongly sclerotised, long plate-shaped, bearing a distinct spur near base in some individuals; right process plate-shaped, strongly sclerotised apically. Vinculum narrow. Saccus not obvious. Phallus thick, conspicuously waved, slightly thinner near apex, strongly sclerotised and somewhat bifid terminally.</p><fig id="F3" position="float" orientation="portrait"><object-id xmlns:xlink="http://www.w3.org/1999/xlink" content-type="doi" xlink:type="simple">10.3897/zookeys.1090.75823.figure25</object-id><object-id xmlns:xlink="http://www.w3.org/1999/xlink" content-type="arpha" xlink:type="simple">F5344400-F6C9-5A67-B074-B912A072ED8D</object-id><label>Figure 25.</label><caption><p>Distribution map of <italic><tp:taxon-name><tp:taxon-name-part taxon-name-part-type="genus" reg="Squamosa">Squamosa</tp:taxon-name-part></tp:taxon-name></italic> spp.: triangle: <italic><tp:taxon-name><tp:taxon-name-part taxon-name-part-type="genus" reg="Squamosa">S.</tp:taxon-name-part><tp:taxon-name-part taxon-name-part-type="species" reg="medogensis">medogensis</tp:taxon-name-part></tp:taxon-name></italic> sp. nov. (China: Xizang); circles: <italic><tp:taxon-name><tp:taxon-name-part taxon-name-part-type="genus" reg="Squamosa">S.</tp:taxon-name-part><tp:taxon-name-part taxon-name-part-type="species" reg="undulophallus">undulophallus</tp:taxon-name-part></tp:taxon-name></italic> sp. nov. (China: Xizang; India: Meghalaya; Myanmar: Kachin); squares: <italic><tp:taxon-name><tp:taxon-name-part taxon-name-part-type="genus" reg="Squamosa">S.</tp:taxon-name-part><tp:taxon-name-part taxon-name-part-type="species" reg="chalcites">chalcites</tp:taxon-name-part></tp:taxon-name></italic> Orhant, 2000 (China: Hubei, Chongqing, Sichuan, Yunnan, Xizang; Thailand; Myanmar); stars: <italic><tp:taxon-name><tp:taxon-name-part taxon-name-part-type="genus" reg="Squamosa">S.</tp:taxon-name-part><tp:taxon-name-part taxon-name-part-type="species" reg="brevisunca">brevisunca</tp:taxon-name-part><tp:taxon-name-part taxon-name-part-type="subspecies" reg="brevisunca">brevisunca</tp:taxon-name-part></tp:taxon-name></italic> Wu &amp; Fang, 2009 (China: Hainan, Guangxi, Yunnan; Vietnam).</p></caption><graphic xmlns:xlink="http://www.w3.org/1999/xlink" xlink:href="zookeys-1090-149-g003.jpg" position="float" orientation="portrait" xlink:type="simple" id="oo_663670.jpg"><uri content-type="original_file" xlink:type="simple">https://binary.pensoft.net/fig/663670</uri></graphic></fig><p><bold><italic>Female genitalia</italic>.</bold> Unknown.</p></tp:treatment-sec><tp:treatment-sec sec-type="distribution" id="SECID0EJBAG"><title>Distribution.</title><p>China (Xizang: Motuo), India (Meghalaya), Myanmar (Kachin) (Fig. <xref ref-type="fig" rid="F3">25</xref>).</p></tp:treatment-sec><tp:treatment-sec sec-type="etymology" id="SECID0ETBAG"><title>Etymology.</title><p>The species is named <italic><tp:taxon-name><tp:taxon-name-part taxon-name-part-type="genus" reg="Squamosa"/><tp:taxon-name-part taxon-name-part-type="species" reg="undulophallus">undulophallus</tp:taxon-name-part></tp:taxon-name></italic> after its distinctly wavy phallus.</p></tp:treatment-sec><tp:treatment-sec sec-type="Bionomics" id="SECID0EDCAG"><title>Bionomics.</title><p>The specimens were collected from April to July at altitudes about 550–1150 m a.s.l. The collection area in China is a subtropical climate zone (Fig. <xref ref-type="fig" rid="F4">28</xref>).</p></tp:treatment-sec><tp:treatment-sec><!--Section generated to contain objects referenced in tp:taxon-treatment.--><fig id="F1" position="float" orientation="portrait"><object-id xmlns:xlink="http://www.w3.org/1999/xlink" content-type="doi" xlink:type="simple">10.3897/zookeys.1090.75823.figures1-12</object-id><object-id xmlns:xlink="http://www.w3.org/1999/xlink" content-type="arpha" xlink:type="simple">55D92239-33F2-5CC4-B907-6CF4853C33F8</object-id><label>Figures 1–12.</label><caption><p>Adults of <italic><tp:taxon-name><tp:taxon-name-part taxon-name-part-type="genus" reg="Squamosa">Squamosa</tp:taxon-name-part></tp:taxon-name></italic> spp.: <bold>1, 2</bold><italic><tp:taxon-name><tp:taxon-name-part taxon-name-part-type="genus" reg="Squamosa">S.</tp:taxon-name-part><tp:taxon-name-part taxon-name-part-type="species" reg="medogensis">medogensis</tp:taxon-name-part></tp:taxon-name></italic> sp. nov., males, holotype (<bold>1</bold> in <abbrev xmlns:xlink="http://www.w3.org/1999/xlink" content-type="institution" xlink:title="Northeast Forestry University" id="ABBRID0ETGAE" xlink:type="simple">NEFU</abbrev>) and paratype (<bold>2</bold> in <abbrev xmlns:xlink="http://www.w3.org/1999/xlink" content-type="institution" xlink:title="Northeast Forestry University" id="ABBRID0E1GAE" xlink:type="simple">NEFU</abbrev>) <bold>3</bold><italic><tp:taxon-name><tp:taxon-name-part taxon-name-part-type="genus" reg="Squamosa">S.</tp:taxon-name-part><tp:taxon-name-part taxon-name-part-type="species" reg="ocellata">ocellata</tp:taxon-name-part></tp:taxon-name></italic> (Moore, 1879), male, Sikkim, India (in <abbrev xmlns:xlink="http://www.w3.org/1999/xlink" content-type="institution" xlink:title="Museum Witt München" id="ABBRID0EMHAE" xlink:type="simple">MWM</abbrev>/<named-content xmlns:xlink="http://www.w3.org/1999/xlink" content-type="dwc:institutional_code" xlink:type="simple">ZSM</named-content>) <bold>4</bold><italic><tp:taxon-name><tp:taxon-name-part taxon-name-part-type="genus" reg="Squamosa">S.</tp:taxon-name-part><tp:taxon-name-part taxon-name-part-type="species" reg="brevisunca">brevisunca</tp:taxon-name-part><tp:taxon-name-part taxon-name-part-type="subspecies" reg="brevisunca">brevisunca</tp:taxon-name-part></tp:taxon-name></italic> Wu &amp; Fang, 2009 (= <italic><tp:taxon-name><tp:taxon-name-part taxon-name-part-type="genus" reg="Squamosa">S.</tp:taxon-name-part><tp:taxon-name-part taxon-name-part-type="species" reg="svetlanae">svetlanae</tp:taxon-name-part></tp:taxon-name></italic> Solovyev &amp; Witt, 2009, syn. nov., male, holotype) (in <abbrev xmlns:xlink="http://www.w3.org/1999/xlink" content-type="institution" xlink:title="Museum Witt München" id="ABBRID0ESIAE" xlink:type="simple">MWM</abbrev>/<named-content xmlns:xlink="http://www.w3.org/1999/xlink" content-type="dwc:institutional_code" xlink:type="simple">ZSM</named-content>) <bold>5</bold><italic><tp:taxon-name><tp:taxon-name-part taxon-name-part-type="genus" reg="Squamosa">S.</tp:taxon-name-part><tp:taxon-name-part taxon-name-part-type="species" reg="brevisunca">brevisunca</tp:taxon-name-part><tp:taxon-name-part taxon-name-part-type="subspecies" reg="brevisunca">brevisunca</tp:taxon-name-part></tp:taxon-name></italic> Wu &amp; Fang, 2009, male, holotype (in <named-content xmlns:xlink="http://www.w3.org/1999/xlink" content-type="dwc:institutional_code" xlink:type="simple">IZCAS</named-content>) <bold>6</bold><italic><tp:taxon-name><tp:taxon-name-part taxon-name-part-type="genus" reg="Squamosa">S.</tp:taxon-name-part><tp:taxon-name-part taxon-name-part-type="species" reg="brevisunca">brevisunca</tp:taxon-name-part><tp:taxon-name-part taxon-name-part-type="subspecies" reg="yunnanensis">yunnanensis</tp:taxon-name-part></tp:taxon-name></italic> Wu &amp; Fang, 2009, male, Yunnan, China (in <abbrev xmlns:xlink="http://www.w3.org/1999/xlink" content-type="institution" xlink:title="Northeast Forestry University" id="ABBRID0EDKAE" xlink:type="simple">NEFU</abbrev>) <bold>7, 8</bold><italic><tp:taxon-name><tp:taxon-name-part taxon-name-part-type="genus" reg="Squamosa">S.</tp:taxon-name-part><tp:taxon-name-part taxon-name-part-type="species" reg="undulophallus">undulophallus</tp:taxon-name-part></tp:taxon-name></italic> sp. nov., males, holotype (<bold>7</bold> in <abbrev xmlns:xlink="http://www.w3.org/1999/xlink" content-type="institution" xlink:title="Northeast Forestry University" id="ABBRID0EXKAE" xlink:type="simple">NEFU</abbrev>) and paratype (<bold>8</bold> in <abbrev xmlns:xlink="http://www.w3.org/1999/xlink" content-type="institution" xlink:title="Museum Witt München" id="ABBRID0E5KAE" xlink:type="simple">MWM</abbrev>/<named-content xmlns:xlink="http://www.w3.org/1999/xlink" content-type="dwc:institutional_code" xlink:type="simple">ZSM</named-content>) <bold>9</bold><italic><tp:taxon-name><tp:taxon-name-part taxon-name-part-type="genus" reg="Squamosa">S.</tp:taxon-name-part><tp:taxon-name-part taxon-name-part-type="species" reg="chalcites">chalcites</tp:taxon-name-part></tp:taxon-name></italic> Orhant, 2000, male, Chongqing, China (in <abbrev xmlns:xlink="http://www.w3.org/1999/xlink" content-type="institution" xlink:title="Northeast Forestry University" id="ABBRID0EVLAE" xlink:type="simple">NEFU</abbrev>) <bold>10, 11</bold><italic><tp:taxon-name><tp:taxon-name-part taxon-name-part-type="genus" reg="Squamosa">S.</tp:taxon-name-part><tp:taxon-name-part taxon-name-part-type="species" reg="monosa">monosa</tp:taxon-name-part></tp:taxon-name></italic> Wu &amp; Pan, 2015, male, Xizang, China (<bold>10</bold> in <abbrev xmlns:xlink="http://www.w3.org/1999/xlink" content-type="institution" xlink:title="Northeast Forestry University" id="ABBRID0EJMAE" xlink:type="simple">NEFU</abbrev>) and female, Xizang, China (<bold>11</bold> in <abbrev xmlns:xlink="http://www.w3.org/1999/xlink" content-type="institution" xlink:title="Northeast Forestry University" id="ABBRID0EQMAE" xlink:type="simple">NEFU</abbrev>) <bold>12</bold><italic><tp:taxon-name><tp:taxon-name-part taxon-name-part-type="genus" reg="Squamosa">S.</tp:taxon-name-part><tp:taxon-name-part taxon-name-part-type="species" reg="chalcites">chalcites</tp:taxon-name-part></tp:taxon-name></italic> Orhant, 2000, female, Chongqing, China (in <abbrev xmlns:xlink="http://www.w3.org/1999/xlink" content-type="institution" xlink:title="Northeast Forestry University" id="ABBRID0ECNAE" xlink:type="simple">NEFU</abbrev>). Scale bar: 2 cm.</p></caption><graphic xmlns:xlink="http://www.w3.org/1999/xlink" xlink:href="zookeys-1090-149-g001.jpg" position="float" orientation="portrait" xlink:type="simple" id="oo_663668.jpg"><uri content-type="original_file" xlink:type="simple">https://binary.pensoft.net/fig/663668</uri></graphic></fig><fig id="F4" position="float" orientation="portrait"><object-id xmlns:xlink="http://www.w3.org/1999/xlink" content-type="doi" xlink:type="simple">10.3897/zookeys.1090.75823.figures26-28</object-id><object-id xmlns:xlink="http://www.w3.org/1999/xlink" content-type="arpha" xlink:type="simple">D8BA1099-AACB-5E73-8646-03666149FDB5</object-id><label>Figures 26–28.</label><caption><p>Biotopes: China, SE Xizang, Linzhi (= Nyingchi) City, Motuo (= Medog) County <bold>26, 27</bold> Gedang countryside, two different collecting sites of <italic><tp:taxon-name><tp:taxon-name-part taxon-name-part-type="genus" reg="Squamosa">S.</tp:taxon-name-part><tp:taxon-name-part taxon-name-part-type="species" reg="medogensis">medogensis</tp:taxon-name-part></tp:taxon-name></italic> sp. nov., photograph by J. Wu <bold>28</bold> Beibeng Countryside, Dergong Village, biotope of <italic><tp:taxon-name><tp:taxon-name-part taxon-name-part-type="genus" reg="Squamosa">S.</tp:taxon-name-part><tp:taxon-name-part taxon-name-part-type="species" reg="undulophallus">undulophallus</tp:taxon-name-part></tp:taxon-name></italic> sp. nov., photograph by HL. Han.</p></caption><graphic xmlns:xlink="http://www.w3.org/1999/xlink" xlink:href="zookeys-1090-149-g004.jpg" position="float" orientation="portrait" xlink:type="simple" id="oo_663671.jpg"><uri content-type="original_file" xlink:type="simple">https://binary.pensoft.net/fig/663671</uri></graphic></fig></tp:treatment-sec></tp:taxon-treatment>
