# Supplementary material for: ﻿Two new species of Squamosa Bethune-Baker, 1908 (Lepidoptera, Limacodidae) and first female record of S.chalcites Orhant, 2000 from southern Asia
Source: Zookeys. 2022 Mar 25;1090:149–59. doi: 10.3897/zookeys.1090.75823 (PMC8975801; doi:10.3897/zookeys.1090.75823)
Supplement: XML Treatment for Squamosa brevisunca [file zookeys.1090.75823-treatment5.xml]

<!DOCTYPE tp:taxon-treatment
  PUBLIC "-//TaxonX//DTD Taxonomic Treatment Publishing DTD v0 20100105//EN" "tax-treatment-NSO.dtd">
<tp:taxon-treatment xmlns:tp="http://www.plazi.org/taxpub"><tp:treatment-meta><kwd-group><label>Taxon classification</label><kwd>
              <named-content content-type="kingdom">Animalia</named-content>
            </kwd><kwd>
              <named-content content-type="order">Lepidoptera</named-content>
            </kwd><kwd>
              <named-content content-type="family">Limacodidae</named-content>
            </kwd></kwd-group><mixed-citation publication-type="journal"><person-group><name><surname>Wu</surname><given-names>Jun</given-names></name><name><surname>Solovyev</surname><given-names>Alexey V.</given-names></name><name><surname>Han</surname><given-names>Hui-Lin</given-names></name></person-group><article-title>﻿Two new species of <italic><tp:taxon-name><tp:taxon-name-part taxon-name-part-type="genus" reg="Squamosa">Squamosa</tp:taxon-name-part></tp:taxon-name></italic> Bethune-Baker, 1908 (<tp:taxon-name><tp:taxon-name-part taxon-name-part-type="order">Lepidoptera</tp:taxon-name-part></tp:taxon-name>, <tp:taxon-name><tp:taxon-name-part taxon-name-part-type="family">Limacodidae</tp:taxon-name-part></tp:taxon-name>) and first female record of <italic><tp:taxon-name><tp:taxon-name-part taxon-name-part-type="genus" reg="Squamosa">S.</tp:taxon-name-part><tp:taxon-name-part taxon-name-part-type="species" reg="chalcites">chalcites</tp:taxon-name-part></tp:taxon-name></italic> Orhant, 2000 from southern Asia</article-title><source>Zookeys</source><day>25</day><month>03</month><year>2022</year><volume>1090</volume><fpage>149</fpage><lpage>159</lpage><pub-id pub-id-type="doi">10.3897/zookeys.1090.75823</pub-id></mixed-citation></tp:treatment-meta><tp:nomenclature><label>﻿</label><tp:taxon-name>
            <object-id xmlns:xlink="http://www.w3.org/1999/xlink" content-type="arpha" xlink:type="simple">888A6FFC-00AB-5BE1-A614-EAFD233764D6</object-id>
            <tp:taxon-name-part taxon-name-part-type="genus" reg="Squamosa">Squamosa</tp:taxon-name-part>
            <tp:taxon-name-part taxon-name-part-type="species" reg="brevisunca">brevisunca</tp:taxon-name-part>
          </tp:taxon-name><tp:taxon-authority>Wu &amp; Fang, 2009</tp:taxon-authority><xref ref-type="fig" rid="F1">Figs 4</xref><xref ref-type="fig" rid="F1">, 5</xref><xref ref-type="fig" rid="F1">, 6</xref><xref ref-type="fig" rid="F2">, 15</xref><xref ref-type="fig" rid="F2">, 17</xref><xref ref-type="fig" rid="F2">, 18</xref><tp:nomenclature-citation-list><tp:nomenclature-citation><tp:taxon-name>
                <tp:taxon-name-part taxon-name-part-type="genus" reg="Squamosa">Squamosa</tp:taxon-name-part>
                <tp:taxon-name-part taxon-name-part-type="species" reg="brevisunca">brevisunca</tp:taxon-name-part>
              </tp:taxon-name><comment>Wu &amp; Fang, 2009, Acta Zootaxonimica Sinica 34 (2): 237. Type locality China: Hainan.</comment></tp:nomenclature-citation><tp:nomenclature-citation><tp:taxon-name>
                <tp:taxon-name-part taxon-name-part-type="genus" reg="Squamosa">Squamosa</tp:taxon-name-part>
                <tp:taxon-name-part taxon-name-part-type="species" reg="ocellata">ocellata</tp:taxon-name-part>
              </tp:taxon-name><comment>(not Moore): <xref ref-type="bibr" rid="B2">Cai 1981</xref>: 99, fig. 648.</comment></tp:nomenclature-citation></tp:nomenclature-citation-list></tp:nomenclature><tp:treatment-sec><!--Section generated to contain objects referenced in tp:taxon-treatment.--><fig id="F1" position="float" orientation="portrait"><object-id xmlns:xlink="http://www.w3.org/1999/xlink" content-type="doi" xlink:type="simple">10.3897/zookeys.1090.75823.figures1-12</object-id><object-id xmlns:xlink="http://www.w3.org/1999/xlink" content-type="arpha" xlink:type="simple">55D92239-33F2-5CC4-B907-6CF4853C33F8</object-id><label>Figures 1–12.</label><caption><p>Adults of <italic><tp:taxon-name><tp:taxon-name-part taxon-name-part-type="genus" reg="Squamosa">Squamosa</tp:taxon-name-part></tp:taxon-name></italic> spp.: <bold>1, 2</bold><italic><tp:taxon-name><tp:taxon-name-part taxon-name-part-type="genus" reg="Squamosa">S.</tp:taxon-name-part><tp:taxon-name-part taxon-name-part-type="species" reg="medogensis">medogensis</tp:taxon-name-part></tp:taxon-name></italic> sp. nov., males, holotype (<bold>1</bold> in <abbrev xmlns:xlink="http://www.w3.org/1999/xlink" content-type="institution" xlink:title="Northeast Forestry University" id="ABBRID0ETGAE" xlink:type="simple">NEFU</abbrev>) and paratype (<bold>2</bold> in <abbrev xmlns:xlink="http://www.w3.org/1999/xlink" content-type="institution" xlink:title="Northeast Forestry University" id="ABBRID0E1GAE" xlink:type="simple">NEFU</abbrev>) <bold>3</bold><italic><tp:taxon-name><tp:taxon-name-part taxon-name-part-type="genus" reg="Squamosa">S.</tp:taxon-name-part><tp:taxon-name-part taxon-name-part-type="species" reg="ocellata">ocellata</tp:taxon-name-part></tp:taxon-name></italic> (Moore, 1879), male, Sikkim, India (in <abbrev xmlns:xlink="http://www.w3.org/1999/xlink" content-type="institution" xlink:title="Museum Witt München" id="ABBRID0EMHAE" xlink:type="simple">MWM</abbrev>/<named-content xmlns:xlink="http://www.w3.org/1999/xlink" content-type="dwc:institutional_code" xlink:type="simple">ZSM</named-content>) <bold>4</bold><italic><tp:taxon-name><tp:taxon-name-part taxon-name-part-type="genus" reg="Squamosa">S.</tp:taxon-name-part><tp:taxon-name-part taxon-name-part-type="species" reg="brevisunca">brevisunca</tp:taxon-name-part><tp:taxon-name-part taxon-name-part-type="subspecies" reg="brevisunca">brevisunca</tp:taxon-name-part></tp:taxon-name></italic> Wu &amp; Fang, 2009 (= <italic><tp:taxon-name><tp:taxon-name-part taxon-name-part-type="genus" reg="Squamosa">S.</tp:taxon-name-part><tp:taxon-name-part taxon-name-part-type="species" reg="svetlanae">svetlanae</tp:taxon-name-part></tp:taxon-name></italic> Solovyev &amp; Witt, 2009, syn. nov., male, holotype) (in <abbrev xmlns:xlink="http://www.w3.org/1999/xlink" content-type="institution" xlink:title="Museum Witt München" id="ABBRID0ESIAE" xlink:type="simple">MWM</abbrev>/<named-content xmlns:xlink="http://www.w3.org/1999/xlink" content-type="dwc:institutional_code" xlink:type="simple">ZSM</named-content>) <bold>5</bold><italic><tp:taxon-name><tp:taxon-name-part taxon-name-part-type="genus" reg="Squamosa">S.</tp:taxon-name-part><tp:taxon-name-part taxon-name-part-type="species" reg="brevisunca">brevisunca</tp:taxon-name-part><tp:taxon-name-part taxon-name-part-type="subspecies" reg="brevisunca">brevisunca</tp:taxon-name-part></tp:taxon-name></italic> Wu &amp; Fang, 2009, male, holotype (in <named-content xmlns:xlink="http://www.w3.org/1999/xlink" content-type="dwc:institutional_code" xlink:type="simple">IZCAS</named-content>) <bold>6</bold><italic><tp:taxon-name><tp:taxon-name-part taxon-name-part-type="genus" reg="Squamosa">S.</tp:taxon-name-part><tp:taxon-name-part taxon-name-part-type="species" reg="brevisunca">brevisunca</tp:taxon-name-part><tp:taxon-name-part taxon-name-part-type="subspecies" reg="yunnanensis">yunnanensis</tp:taxon-name-part></tp:taxon-name></italic> Wu &amp; Fang, 2009, male, Yunnan, China (in <abbrev xmlns:xlink="http://www.w3.org/1999/xlink" content-type="institution" xlink:title="Northeast Forestry University" id="ABBRID0EDKAE" xlink:type="simple">NEFU</abbrev>) <bold>7, 8</bold><italic><tp:taxon-name><tp:taxon-name-part taxon-name-part-type="genus" reg="Squamosa">S.</tp:taxon-name-part><tp:taxon-name-part taxon-name-part-type="species" reg="undulophallus">undulophallus</tp:taxon-name-part></tp:taxon-name></italic> sp. nov., males, holotype (<bold>7</bold> in <abbrev xmlns:xlink="http://www.w3.org/1999/xlink" content-type="institution" xlink:title="Northeast Forestry University" id="ABBRID0EXKAE" xlink:type="simple">NEFU</abbrev>) and paratype (<bold>8</bold> in <abbrev xmlns:xlink="http://www.w3.org/1999/xlink" content-type="institution" xlink:title="Museum Witt München" id="ABBRID0E5KAE" xlink:type="simple">MWM</abbrev>/<named-content xmlns:xlink="http://www.w3.org/1999/xlink" content-type="dwc:institutional_code" xlink:type="simple">ZSM</named-content>) <bold>9</bold><italic><tp:taxon-name><tp:taxon-name-part taxon-name-part-type="genus" reg="Squamosa">S.</tp:taxon-name-part><tp:taxon-name-part taxon-name-part-type="species" reg="chalcites">chalcites</tp:taxon-name-part></tp:taxon-name></italic> Orhant, 2000, male, Chongqing, China (in <abbrev xmlns:xlink="http://www.w3.org/1999/xlink" content-type="institution" xlink:title="Northeast Forestry University" id="ABBRID0EVLAE" xlink:type="simple">NEFU</abbrev>) <bold>10, 11</bold><italic><tp:taxon-name><tp:taxon-name-part taxon-name-part-type="genus" reg="Squamosa">S.</tp:taxon-name-part><tp:taxon-name-part taxon-name-part-type="species" reg="monosa">monosa</tp:taxon-name-part></tp:taxon-name></italic> Wu &amp; Pan, 2015, male, Xizang, China (<bold>10</bold> in <abbrev xmlns:xlink="http://www.w3.org/1999/xlink" content-type="institution" xlink:title="Northeast Forestry University" id="ABBRID0EJMAE" xlink:type="simple">NEFU</abbrev>) and female, Xizang, China (<bold>11</bold> in <abbrev xmlns:xlink="http://www.w3.org/1999/xlink" content-type="institution" xlink:title="Northeast Forestry University" id="ABBRID0EQMAE" xlink:type="simple">NEFU</abbrev>) <bold>12</bold><italic><tp:taxon-name><tp:taxon-name-part taxon-name-part-type="genus" reg="Squamosa">S.</tp:taxon-name-part><tp:taxon-name-part taxon-name-part-type="species" reg="chalcites">chalcites</tp:taxon-name-part></tp:taxon-name></italic> Orhant, 2000, female, Chongqing, China (in <abbrev xmlns:xlink="http://www.w3.org/1999/xlink" content-type="institution" xlink:title="Northeast Forestry University" id="ABBRID0ECNAE" xlink:type="simple">NEFU</abbrev>). Scale bar: 2 cm.</p></caption><graphic xmlns:xlink="http://www.w3.org/1999/xlink" xlink:href="zookeys-1090-149-g001.jpg" position="float" orientation="portrait" xlink:type="simple" id="oo_663668.jpg"><uri content-type="original_file" xlink:type="simple">https://binary.pensoft.net/fig/663668</uri></graphic></fig><fig id="F2" position="float" orientation="portrait"><object-id xmlns:xlink="http://www.w3.org/1999/xlink" content-type="doi" xlink:type="simple">10.3897/zookeys.1090.75823.figures13-24</object-id><object-id xmlns:xlink="http://www.w3.org/1999/xlink" content-type="arpha" xlink:type="simple">90B5EFF8-CC5C-56FC-8945-A39276923D77</object-id><label>Figures 13–24.</label><caption><p>Genitalia of <italic><tp:taxon-name><tp:taxon-name-part taxon-name-part-type="genus" reg="Squamosa">Squamosa</tp:taxon-name-part></tp:taxon-name></italic> spp.: <bold>13, 14</bold><italic><tp:taxon-name><tp:taxon-name-part taxon-name-part-type="genus" reg="Squamosa">S.</tp:taxon-name-part><tp:taxon-name-part taxon-name-part-type="species" reg="medogensis">medogensis</tp:taxon-name-part></tp:taxon-name></italic> sp. nov., males, holotype (<bold>13</bold> in <abbrev xmlns:xlink="http://www.w3.org/1999/xlink" content-type="institution" xlink:title="Northeast Forestry University" id="ABBRID0E1WAE" xlink:type="simple">NEFU</abbrev>) and paratype (<bold>14</bold> in <abbrev xmlns:xlink="http://www.w3.org/1999/xlink" content-type="institution" xlink:title="Northeast Forestry University" id="ABBRID0EBXAE" xlink:type="simple">NEFU</abbrev>) <bold>15</bold><italic><tp:taxon-name><tp:taxon-name-part taxon-name-part-type="genus" reg="Squamosa">S.</tp:taxon-name-part><tp:taxon-name-part taxon-name-part-type="species" reg="brevisunca">brevisunca</tp:taxon-name-part><tp:taxon-name-part taxon-name-part-type="subspecies" reg="yunnanensis">yunnanensis</tp:taxon-name-part></tp:taxon-name></italic> Wu &amp; Fang, 2009, male, Yunnan, China, genit. prep. WuJ-090-1 (in <abbrev xmlns:xlink="http://www.w3.org/1999/xlink" content-type="institution" xlink:title="Northeast Forestry University" id="ABBRID0EXXAE" xlink:type="simple">NEFU</abbrev>) <bold>16</bold><italic><tp:taxon-name><tp:taxon-name-part taxon-name-part-type="genus" reg="Squamosa">S.</tp:taxon-name-part><tp:taxon-name-part taxon-name-part-type="species" reg="ocellata">ocellata</tp:taxon-name-part></tp:taxon-name></italic> (Moore, 1879), male, Sikkim, India (in <abbrev xmlns:xlink="http://www.w3.org/1999/xlink" content-type="institution" xlink:title="Museum Witt München" id="ABBRID0EJYAE" xlink:type="simple">MWM</abbrev>/<named-content xmlns:xlink="http://www.w3.org/1999/xlink" content-type="dwc:institutional_code" xlink:type="simple">ZSM</named-content>) <bold>17</bold><italic><tp:taxon-name><tp:taxon-name-part taxon-name-part-type="genus" reg="Squamosa">S.</tp:taxon-name-part><tp:taxon-name-part taxon-name-part-type="species" reg="brevisunca">brevisunca</tp:taxon-name-part><tp:taxon-name-part taxon-name-part-type="subspecies" reg="brevisunca">brevisunca</tp:taxon-name-part></tp:taxon-name></italic> Wu &amp; Fang, 2009, male, holotype (in <named-content xmlns:xlink="http://www.w3.org/1999/xlink" content-type="dwc:institutional_code" xlink:type="simple">IZCAS</named-content>) <bold>18</bold><italic><tp:taxon-name><tp:taxon-name-part taxon-name-part-type="genus" reg="Squamosa">S.</tp:taxon-name-part><tp:taxon-name-part taxon-name-part-type="species" reg="brevisunca">brevisunca</tp:taxon-name-part><tp:taxon-name-part taxon-name-part-type="subspecies" reg="brevisunca">brevisunca</tp:taxon-name-part></tp:taxon-name></italic> Wu &amp; Fang, 2009 (= <italic><tp:taxon-name><tp:taxon-name-part taxon-name-part-type="genus" reg="Squamosa">S.</tp:taxon-name-part><tp:taxon-name-part taxon-name-part-type="species" reg="svetlanae">svetlanae</tp:taxon-name-part></tp:taxon-name></italic> Solovyev &amp; Witt, 2009, syn. nov., male, holotype) (in <abbrev xmlns:xlink="http://www.w3.org/1999/xlink" content-type="institution" xlink:title="Museum Witt München" id="ABBRID0EF1AE" xlink:type="simple">MWM</abbrev>/<named-content xmlns:xlink="http://www.w3.org/1999/xlink" content-type="dwc:institutional_code" xlink:type="simple">ZSM</named-content>) <bold>19, 20</bold><italic><tp:taxon-name><tp:taxon-name-part taxon-name-part-type="genus" reg="Squamosa">S.</tp:taxon-name-part><tp:taxon-name-part taxon-name-part-type="species" reg="undulophallus">undulophallus</tp:taxon-name-part></tp:taxon-name></italic> sp. nov., males, holotype (<bold>19</bold> in <abbrev xmlns:xlink="http://www.w3.org/1999/xlink" content-type="institution" xlink:title="Northeast Forestry University" id="ABBRID0E51AE" xlink:type="simple">NEFU</abbrev>) and paratype (<bold>20</bold> in <abbrev xmlns:xlink="http://www.w3.org/1999/xlink" content-type="institution" xlink:title="Museum Witt München" id="ABBRID0EF2AE" xlink:type="simple">MWM</abbrev>/<named-content xmlns:xlink="http://www.w3.org/1999/xlink" content-type="dwc:institutional_code" xlink:type="simple">ZSM</named-content>) <bold>21</bold><italic><tp:taxon-name><tp:taxon-name-part taxon-name-part-type="genus" reg="Squamosa">S.</tp:taxon-name-part><tp:taxon-name-part taxon-name-part-type="species" reg="chalcites">chalcites</tp:taxon-name-part></tp:taxon-name></italic> Orhant, 2000, male, Chongqing, China, genit. prep. WuJ-538-1 (in <abbrev xmlns:xlink="http://www.w3.org/1999/xlink" content-type="institution" xlink:title="Northeast Forestry University" id="ABBRID0E32AE" xlink:type="simple">NEFU</abbrev>) <bold>22</bold><italic><tp:taxon-name><tp:taxon-name-part taxon-name-part-type="genus" reg="Squamosa">S.</tp:taxon-name-part><tp:taxon-name-part taxon-name-part-type="species" reg="monosa">monosa</tp:taxon-name-part></tp:taxon-name></italic> Wu &amp; Pan, 2015, male, Xizang, China, genit. prep. WuJ-516-1 (in <abbrev xmlns:xlink="http://www.w3.org/1999/xlink" content-type="institution" xlink:title="Northeast Forestry University" id="ABBRID0EO3AE" xlink:type="simple">NEFU</abbrev>) <bold>23</bold><italic><tp:taxon-name><tp:taxon-name-part taxon-name-part-type="genus" reg="Squamosa">S.</tp:taxon-name-part><tp:taxon-name-part taxon-name-part-type="species" reg="chalcites">chalcites</tp:taxon-name-part></tp:taxon-name></italic> Orhant, 2000, female, Chongqing, China, genit. prep. WuJ-540-2 (in <abbrev xmlns:xlink="http://www.w3.org/1999/xlink" content-type="institution" xlink:title="Northeast Forestry University" id="ABBRID0EA4AE" xlink:type="simple">NEFU</abbrev>) <bold>24</bold><italic><tp:taxon-name><tp:taxon-name-part taxon-name-part-type="genus" reg="Squamosa">S.</tp:taxon-name-part><tp:taxon-name-part taxon-name-part-type="species" reg="monosa">monosa</tp:taxon-name-part></tp:taxon-name></italic> Wu &amp; Pan, 2015, female, Xizang, China, genit. prep. WuJ-517-2 (in <abbrev xmlns:xlink="http://www.w3.org/1999/xlink" content-type="institution" xlink:title="Northeast Forestry University" id="ABBRID0ES4AE" xlink:type="simple">NEFU</abbrev>).</p></caption><graphic xmlns:xlink="http://www.w3.org/1999/xlink" xlink:href="zookeys-1090-149-g002.jpg" position="float" orientation="portrait" xlink:type="simple" id="oo_663669.jpg"><uri content-type="original_file" xlink:type="simple">https://binary.pensoft.net/fig/663669</uri></graphic></fig></tp:treatment-sec><ref-list><ref id="B2"><mixed-citation xmlns:xlink="http://www.w3.org/1999/xlink" xlink:type="simple"><person-group><name name-style="western"><surname>Cai</surname><given-names>RQ</given-names></name></person-group> (<year>1981</year>) <article-title><tp:taxon-name><tp:taxon-name-part taxon-name-part-type="family">Limacodidae</tp:taxon-name-part></tp:taxon-name>.</article-title> In: <person-group><name name-style="western"><surname>Wang</surname><given-names>PY</given-names></name></person-group> (<role>Eds</role>) <issue-title>Iconographia Heterocerorum Sinicorum 1.</issue-title><source>Science Press, Beijing</source>, <fpage>97</fpage>–<lpage>104</lpage>. [In Chinese]</mixed-citation></ref></ref-list></tp:taxon-treatment>
