# Supplementary material for: ﻿Two new species of Squamosa Bethune-Baker, 1908 (Lepidoptera, Limacodidae) and first female record of S.chalcites Orhant, 2000 from southern Asia
Source: Zookeys. 2022 Mar 25;1090:149–59. doi: 10.3897/zookeys.1090.75823 (PMC8975801; doi:10.3897/zookeys.1090.75823)
Supplement: XML Treatment for Squamosa brevisunca brevisunca [file zookeys.1090.75823-treatment6.xml]

<!DOCTYPE tp:taxon-treatment
  PUBLIC "-//TaxonX//DTD Taxonomic Treatment Publishing DTD v0 20100105//EN" "tax-treatment-NSO.dtd">
<tp:taxon-treatment xmlns:tp="http://www.plazi.org/taxpub"><tp:treatment-meta><kwd-group><label>Taxon classification</label><kwd>
              <named-content content-type="kingdom">Animalia</named-content>
            </kwd><kwd>
              <named-content content-type="order">Lepidoptera</named-content>
            </kwd><kwd>
              <named-content content-type="family">Limacodidae</named-content>
            </kwd></kwd-group><mixed-citation publication-type="journal"><person-group><name><surname>Wu</surname><given-names>Jun</given-names></name><name><surname>Solovyev</surname><given-names>Alexey V.</given-names></name><name><surname>Han</surname><given-names>Hui-Lin</given-names></name></person-group><article-title>﻿Two new species of <italic><tp:taxon-name><tp:taxon-name-part taxon-name-part-type="genus" reg="Squamosa">Squamosa</tp:taxon-name-part></tp:taxon-name></italic> Bethune-Baker, 1908 (<tp:taxon-name><tp:taxon-name-part taxon-name-part-type="order">Lepidoptera</tp:taxon-name-part></tp:taxon-name>, <tp:taxon-name><tp:taxon-name-part taxon-name-part-type="family">Limacodidae</tp:taxon-name-part></tp:taxon-name>) and first female record of <italic><tp:taxon-name><tp:taxon-name-part taxon-name-part-type="genus" reg="Squamosa">S.</tp:taxon-name-part><tp:taxon-name-part taxon-name-part-type="species" reg="chalcites">chalcites</tp:taxon-name-part></tp:taxon-name></italic> Orhant, 2000 from southern Asia</article-title><source>Zookeys</source><day>25</day><month>03</month><year>2022</year><volume>1090</volume><fpage>149</fpage><lpage>159</lpage><pub-id pub-id-type="doi">10.3897/zookeys.1090.75823</pub-id></mixed-citation></tp:treatment-meta><tp:nomenclature><label>﻿</label><tp:taxon-name>
            <object-id xmlns:xlink="http://www.w3.org/1999/xlink" content-type="arpha" xlink:type="simple">433341A9-E878-5D64-B97F-48A3AFF1B9D5</object-id>
            <tp:taxon-name-part taxon-name-part-type="genus" reg="Squamosa">Squamosa</tp:taxon-name-part>
            <tp:taxon-name-part taxon-name-part-type="species" reg="brevisunca">brevisunca</tp:taxon-name-part>
            <tp:taxon-name-part taxon-name-part-type="subspecies" reg="brevisunca">brevisunca</tp:taxon-name-part>
          </tp:taxon-name><tp:taxon-authority>Wu &amp; Fang, 2009</tp:taxon-authority><xref ref-type="fig" rid="F1">Figs 4</xref><xref ref-type="fig" rid="F1">, 5</xref><xref ref-type="fig" rid="F2">, 17</xref><xref ref-type="fig" rid="F2">, 18</xref><tp:nomenclature-citation-list><tp:nomenclature-citation><tp:taxon-name>
                <tp:taxon-name-part taxon-name-part-type="genus" reg="Squamosa">Squamosa</tp:taxon-name-part>
                <tp:taxon-name-part taxon-name-part-type="species" reg="brevisunca">brevisunca</tp:taxon-name-part>
                <tp:taxon-name-part taxon-name-part-type="subspecies" reg="brevisunca">brevisunca</tp:taxon-name-part>
              </tp:taxon-name><comment>Wu &amp; Fang, 2009, Acta Zootaxonimica Sinica 34 (2): 237. Type locality China: Hainan. Holotype (by original designation): ♂ (<named-content xmlns:xlink="http://www.w3.org/1999/xlink" content-type="dwc:institutional_code" xlink:type="simple">IZCAS</named-content>) [examined].</comment></tp:nomenclature-citation><tp:nomenclature-citation><tp:taxon-name>
                <tp:taxon-name-part taxon-name-part-type="genus" reg="Squamosa"/>
                <tp:taxon-name-part taxon-name-part-type="species" reg="svetlanae"/>
              </tp:taxon-name><comment>= <tp:taxon-name><tp:taxon-name-part taxon-name-part-type="genus" reg="Squamosa">Squamosa</tp:taxon-name-part><tp:taxon-name-part taxon-name-part-type="species" reg="svetlanae">svetlanae</tp:taxon-name-part></tp:taxon-name> Solovyev &amp; Witt, 2009, syn. nov., Entomofauna, suppl. 16: 186. Type locality Nord-Vietnam: Mt. Fan-si-pan. Holotype (by original designation): ♂ (<abbrev xmlns:xlink="http://www.w3.org/1999/xlink" content-type="institution" xlink:title="Museum Witt München" id="ABBRID0E1MAG" xlink:type="simple">MWM</abbrev>/<named-content xmlns:xlink="http://www.w3.org/1999/xlink" content-type="dwc:institutional_code" xlink:type="simple">ZSM</named-content>) [examined]. </comment></tp:nomenclature-citation></tp:nomenclature-citation-list></tp:nomenclature><tp:treatment-sec sec-type="Specimen examined" id="SECID0EENAG"><title>Specimen examined.</title><p>1♂, China, Prov. Yunnan, Lvchun County, Mt. Huanglian, 27–31.VII.2018, leg. HL. Han, J. Wu, MR. Li, genit. prep. WuJ-091-1 (<abbrev xmlns:xlink="http://www.w3.org/1999/xlink" content-type="institution" xlink:title="Northeast Forestry University" id="ABBRID0EKNAG" xlink:type="simple">NEFU</abbrev>).</p></tp:treatment-sec><tp:treatment-sec sec-type="diagnosis" id="SECID0EPNAG"><title>Diagnosis.</title><p>The nominate subspecies cannot be distinguished from <italic><tp:taxon-name><tp:taxon-name-part taxon-name-part-type="genus" reg="Squamosa">S.</tp:taxon-name-part><tp:taxon-name-part taxon-name-part-type="species" reg="brevisunca">brevisunca</tp:taxon-name-part><tp:taxon-name-part taxon-name-part-type="subspecies" reg="yunnanensis">yunnanensis</tp:taxon-name-part></tp:taxon-name></italic> Wu &amp; Fang, 2009 (Fig. <xref ref-type="fig" rid="F1">6</xref>) externally but the morphology of male genitalia is diagnostic. In the male genitalia, the left process of juxta is long and the right process is finger-shaped apically in <italic><tp:taxon-name><tp:taxon-name-part taxon-name-part-type="genus" reg="Squamosa">S.</tp:taxon-name-part><tp:taxon-name-part taxon-name-part-type="species" reg="brevisunca">brevisunca</tp:taxon-name-part><tp:taxon-name-part taxon-name-part-type="subspecies" reg="brevisunca">brevisunca</tp:taxon-name-part></tp:taxon-name></italic> (Figs <xref ref-type="fig" rid="F2">17</xref>, <xref ref-type="fig" rid="F2">18</xref>), whereas the left process of juxta is short and the right process is blunt apically, without the finger-shaped apex in <italic><tp:taxon-name><tp:taxon-name-part taxon-name-part-type="genus" reg="Squamosa">S.</tp:taxon-name-part><tp:taxon-name-part taxon-name-part-type="species" reg="brevisunca">brevisunca</tp:taxon-name-part><tp:taxon-name-part taxon-name-part-type="subspecies" reg="yunnanensis">yunnanensis</tp:taxon-name-part></tp:taxon-name></italic> (Fig. <xref ref-type="fig" rid="F2">15</xref>).</p><fig id="F4" position="float" orientation="portrait"><object-id xmlns:xlink="http://www.w3.org/1999/xlink" content-type="doi" xlink:type="simple">10.3897/zookeys.1090.75823.figures26-28</object-id><object-id xmlns:xlink="http://www.w3.org/1999/xlink" content-type="arpha" xlink:type="simple">D8BA1099-AACB-5E73-8646-03666149FDB5</object-id><label>Figures 26–28.</label><caption><p>Biotopes: China, SE Xizang, Linzhi (= Nyingchi) City, Motuo (= Medog) County <bold>26, 27</bold> Gedang countryside, two different collecting sites of <italic><tp:taxon-name><tp:taxon-name-part taxon-name-part-type="genus" reg="Squamosa">S.</tp:taxon-name-part><tp:taxon-name-part taxon-name-part-type="species" reg="medogensis">medogensis</tp:taxon-name-part></tp:taxon-name></italic> sp. nov., photograph by J. Wu <bold>28</bold> Beibeng Countryside, Dergong Village, biotope of <italic><tp:taxon-name><tp:taxon-name-part taxon-name-part-type="genus" reg="Squamosa">S.</tp:taxon-name-part><tp:taxon-name-part taxon-name-part-type="species" reg="undulophallus">undulophallus</tp:taxon-name-part></tp:taxon-name></italic> sp. nov., photograph by HL. Han.</p></caption><graphic xmlns:xlink="http://www.w3.org/1999/xlink" xlink:href="zookeys-1090-149-g004.jpg" position="float" orientation="portrait" xlink:type="simple" id="oo_663671.jpg"><uri content-type="original_file" xlink:type="simple">https://binary.pensoft.net/fig/663671</uri></graphic></fig></tp:treatment-sec><tp:treatment-sec sec-type="distribution" id="SECID0EZQAG"><title>Distribution.</title><p>China (Hainan, Guangxi, Yunnan), Vietnam (Fig. <xref ref-type="fig" rid="F3">25</xref>).</p></tp:treatment-sec><tp:treatment-sec sec-type="Bionomics" id="SECID0EDRAG"><title>Bionomics.</title><p>We collected a single specimen in July at altitude about 1945 m a.s.l., with a light trap close to a broad-leaved forest with ferns and shrubs.</p></tp:treatment-sec><tp:treatment-sec sec-type="remarks" id="SECID0EIRAG"><title>Remarks.</title><p>By examining the holotypes of <italic><tp:taxon-name><tp:taxon-name-part taxon-name-part-type="genus" reg="Squamosa">S.</tp:taxon-name-part><tp:taxon-name-part taxon-name-part-type="species" reg="brevisunca">brevisunca</tp:taxon-name-part><tp:taxon-name-part taxon-name-part-type="subspecies" reg="brevisunca">brevisunca</tp:taxon-name-part></tp:taxon-name></italic> (China: Hainan) and <italic><tp:taxon-name><tp:taxon-name-part taxon-name-part-type="genus" reg="Squamosa">S.</tp:taxon-name-part><tp:taxon-name-part taxon-name-part-type="species" reg="svetlanae">svetlanae</tp:taxon-name-part></tp:taxon-name></italic> (Vietnam: Mt. Fan-si-pan), we found that there are no significant differences in either the external appearance or the morphology of the male genitalia between them. In addition, we also collected a male specimen of the nominate subspecies from southern Yunnan, China, an area extremely close to the type locality of <italic><tp:taxon-name><tp:taxon-name-part taxon-name-part-type="genus" reg="Squamosa">S.</tp:taxon-name-part><tp:taxon-name-part taxon-name-part-type="species" reg="svetlanae">svetlanae</tp:taxon-name-part></tp:taxon-name></italic>, on the basis of which we establish the synonymy <italic><tp:taxon-name><tp:taxon-name-part taxon-name-part-type="genus" reg="Squamosa">S.</tp:taxon-name-part><tp:taxon-name-part taxon-name-part-type="species" reg="brevisunca">brevisunca</tp:taxon-name-part><tp:taxon-name-part taxon-name-part-type="subspecies" reg="brevisunca">brevisunca</tp:taxon-name-part></tp:taxon-name></italic> Wu &amp; Fang, 2009 = <italic><tp:taxon-name><tp:taxon-name-part taxon-name-part-type="genus" reg="Squamosa">S.</tp:taxon-name-part><tp:taxon-name-part taxon-name-part-type="species" reg="svetlanae">svetlanae</tp:taxon-name-part></tp:taxon-name></italic> Solovyev &amp; Witt, 2009 syn. nov. here.</p></tp:treatment-sec><tp:treatment-sec><!--Section generated to contain objects referenced in tp:taxon-treatment.--><fig id="F1" position="float" orientation="portrait"><object-id xmlns:xlink="http://www.w3.org/1999/xlink" content-type="doi" xlink:type="simple">10.3897/zookeys.1090.75823.figures1-12</object-id><object-id xmlns:xlink="http://www.w3.org/1999/xlink" content-type="arpha" xlink:type="simple">55D92239-33F2-5CC4-B907-6CF4853C33F8</object-id><label>Figures 1–12.</label><caption><p>Adults of <italic><tp:taxon-name><tp:taxon-name-part taxon-name-part-type="genus" reg="Squamosa">Squamosa</tp:taxon-name-part></tp:taxon-name></italic> spp.: <bold>1, 2</bold><italic><tp:taxon-name><tp:taxon-name-part taxon-name-part-type="genus" reg="Squamosa">S.</tp:taxon-name-part><tp:taxon-name-part taxon-name-part-type="species" reg="medogensis">medogensis</tp:taxon-name-part></tp:taxon-name></italic> sp. nov., males, holotype (<bold>1</bold> in <abbrev xmlns:xlink="http://www.w3.org/1999/xlink" content-type="institution" xlink:title="Northeast Forestry University" id="ABBRID0ETGAE" xlink:type="simple">NEFU</abbrev>) and paratype (<bold>2</bold> in <abbrev xmlns:xlink="http://www.w3.org/1999/xlink" content-type="institution" xlink:title="Northeast Forestry University" id="ABBRID0E1GAE" xlink:type="simple">NEFU</abbrev>) <bold>3</bold><italic><tp:taxon-name><tp:taxon-name-part taxon-name-part-type="genus" reg="Squamosa">S.</tp:taxon-name-part><tp:taxon-name-part taxon-name-part-type="species" reg="ocellata">ocellata</tp:taxon-name-part></tp:taxon-name></italic> (Moore, 1879), male, Sikkim, India (in <abbrev xmlns:xlink="http://www.w3.org/1999/xlink" content-type="institution" xlink:title="Museum Witt München" id="ABBRID0EMHAE" xlink:type="simple">MWM</abbrev>/<named-content xmlns:xlink="http://www.w3.org/1999/xlink" content-type="dwc:institutional_code" xlink:type="simple">ZSM</named-content>) <bold>4</bold><italic><tp:taxon-name><tp:taxon-name-part taxon-name-part-type="genus" reg="Squamosa">S.</tp:taxon-name-part><tp:taxon-name-part taxon-name-part-type="species" reg="brevisunca">brevisunca</tp:taxon-name-part><tp:taxon-name-part taxon-name-part-type="subspecies" reg="brevisunca">brevisunca</tp:taxon-name-part></tp:taxon-name></italic> Wu &amp; Fang, 2009 (= <italic><tp:taxon-name><tp:taxon-name-part taxon-name-part-type="genus" reg="Squamosa">S.</tp:taxon-name-part><tp:taxon-name-part taxon-name-part-type="species" reg="svetlanae">svetlanae</tp:taxon-name-part></tp:taxon-name></italic> Solovyev &amp; Witt, 2009, syn. nov., male, holotype) (in <abbrev xmlns:xlink="http://www.w3.org/1999/xlink" content-type="institution" xlink:title="Museum Witt München" id="ABBRID0ESIAE" xlink:type="simple">MWM</abbrev>/<named-content xmlns:xlink="http://www.w3.org/1999/xlink" content-type="dwc:institutional_code" xlink:type="simple">ZSM</named-content>) <bold>5</bold><italic><tp:taxon-name><tp:taxon-name-part taxon-name-part-type="genus" reg="Squamosa">S.</tp:taxon-name-part><tp:taxon-name-part taxon-name-part-type="species" reg="brevisunca">brevisunca</tp:taxon-name-part><tp:taxon-name-part taxon-name-part-type="subspecies" reg="brevisunca">brevisunca</tp:taxon-name-part></tp:taxon-name></italic> Wu &amp; Fang, 2009, male, holotype (in <named-content xmlns:xlink="http://www.w3.org/1999/xlink" content-type="dwc:institutional_code" xlink:type="simple">IZCAS</named-content>) <bold>6</bold><italic><tp:taxon-name><tp:taxon-name-part taxon-name-part-type="genus" reg="Squamosa">S.</tp:taxon-name-part><tp:taxon-name-part taxon-name-part-type="species" reg="brevisunca">brevisunca</tp:taxon-name-part><tp:taxon-name-part taxon-name-part-type="subspecies" reg="yunnanensis">yunnanensis</tp:taxon-name-part></tp:taxon-name></italic> Wu &amp; Fang, 2009, male, Yunnan, China (in <abbrev xmlns:xlink="http://www.w3.org/1999/xlink" content-type="institution" xlink:title="Northeast Forestry University" id="ABBRID0EDKAE" xlink:type="simple">NEFU</abbrev>) <bold>7, 8</bold><italic><tp:taxon-name><tp:taxon-name-part taxon-name-part-type="genus" reg="Squamosa">S.</tp:taxon-name-part><tp:taxon-name-part taxon-name-part-type="species" reg="undulophallus">undulophallus</tp:taxon-name-part></tp:taxon-name></italic> sp. nov., males, holotype (<bold>7</bold> in <abbrev xmlns:xlink="http://www.w3.org/1999/xlink" content-type="institution" xlink:title="Northeast Forestry University" id="ABBRID0EXKAE" xlink:type="simple">NEFU</abbrev>) and paratype (<bold>8</bold> in <abbrev xmlns:xlink="http://www.w3.org/1999/xlink" content-type="institution" xlink:title="Museum Witt München" id="ABBRID0E5KAE" xlink:type="simple">MWM</abbrev>/<named-content xmlns:xlink="http://www.w3.org/1999/xlink" content-type="dwc:institutional_code" xlink:type="simple">ZSM</named-content>) <bold>9</bold><italic><tp:taxon-name><tp:taxon-name-part taxon-name-part-type="genus" reg="Squamosa">S.</tp:taxon-name-part><tp:taxon-name-part taxon-name-part-type="species" reg="chalcites">chalcites</tp:taxon-name-part></tp:taxon-name></italic> Orhant, 2000, male, Chongqing, China (in <abbrev xmlns:xlink="http://www.w3.org/1999/xlink" content-type="institution" xlink:title="Northeast Forestry University" id="ABBRID0EVLAE" xlink:type="simple">NEFU</abbrev>) <bold>10, 11</bold><italic><tp:taxon-name><tp:taxon-name-part taxon-name-part-type="genus" reg="Squamosa">S.</tp:taxon-name-part><tp:taxon-name-part taxon-name-part-type="species" reg="monosa">monosa</tp:taxon-name-part></tp:taxon-name></italic> Wu &amp; Pan, 2015, male, Xizang, China (<bold>10</bold> in <abbrev xmlns:xlink="http://www.w3.org/1999/xlink" content-type="institution" xlink:title="Northeast Forestry University" id="ABBRID0EJMAE" xlink:type="simple">NEFU</abbrev>) and female, Xizang, China (<bold>11</bold> in <abbrev xmlns:xlink="http://www.w3.org/1999/xlink" content-type="institution" xlink:title="Northeast Forestry University" id="ABBRID0EQMAE" xlink:type="simple">NEFU</abbrev>) <bold>12</bold><italic><tp:taxon-name><tp:taxon-name-part taxon-name-part-type="genus" reg="Squamosa">S.</tp:taxon-name-part><tp:taxon-name-part taxon-name-part-type="species" reg="chalcites">chalcites</tp:taxon-name-part></tp:taxon-name></italic> Orhant, 2000, female, Chongqing, China (in <abbrev xmlns:xlink="http://www.w3.org/1999/xlink" content-type="institution" xlink:title="Northeast Forestry University" id="ABBRID0ECNAE" xlink:type="simple">NEFU</abbrev>). Scale bar: 2 cm.</p></caption><graphic xmlns:xlink="http://www.w3.org/1999/xlink" xlink:href="zookeys-1090-149-g001.jpg" position="float" orientation="portrait" xlink:type="simple" id="oo_663668.jpg"><uri content-type="original_file" xlink:type="simple">https://binary.pensoft.net/fig/663668</uri></graphic></fig><fig id="F2" position="float" orientation="portrait"><object-id xmlns:xlink="http://www.w3.org/1999/xlink" content-type="doi" xlink:type="simple">10.3897/zookeys.1090.75823.figures13-24</object-id><object-id xmlns:xlink="http://www.w3.org/1999/xlink" content-type="arpha" xlink:type="simple">90B5EFF8-CC5C-56FC-8945-A39276923D77</object-id><label>Figures 13–24.</label><caption><p>Genitalia of <italic><tp:taxon-name><tp:taxon-name-part taxon-name-part-type="genus" reg="Squamosa">Squamosa</tp:taxon-name-part></tp:taxon-name></italic> spp.: <bold>13, 14</bold><italic><tp:taxon-name><tp:taxon-name-part taxon-name-part-type="genus" reg="Squamosa">S.</tp:taxon-name-part><tp:taxon-name-part taxon-name-part-type="species" reg="medogensis">medogensis</tp:taxon-name-part></tp:taxon-name></italic> sp. nov., males, holotype (<bold>13</bold> in <abbrev xmlns:xlink="http://www.w3.org/1999/xlink" content-type="institution" xlink:title="Northeast Forestry University" id="ABBRID0E1WAE" xlink:type="simple">NEFU</abbrev>) and paratype (<bold>14</bold> in <abbrev xmlns:xlink="http://www.w3.org/1999/xlink" content-type="institution" xlink:title="Northeast Forestry University" id="ABBRID0EBXAE" xlink:type="simple">NEFU</abbrev>) <bold>15</bold><italic><tp:taxon-name><tp:taxon-name-part taxon-name-part-type="genus" reg="Squamosa">S.</tp:taxon-name-part><tp:taxon-name-part taxon-name-part-type="species" reg="brevisunca">brevisunca</tp:taxon-name-part><tp:taxon-name-part taxon-name-part-type="subspecies" reg="yunnanensis">yunnanensis</tp:taxon-name-part></tp:taxon-name></italic> Wu &amp; Fang, 2009, male, Yunnan, China, genit. prep. WuJ-090-1 (in <abbrev xmlns:xlink="http://www.w3.org/1999/xlink" content-type="institution" xlink:title="Northeast Forestry University" id="ABBRID0EXXAE" xlink:type="simple">NEFU</abbrev>) <bold>16</bold><italic><tp:taxon-name><tp:taxon-name-part taxon-name-part-type="genus" reg="Squamosa">S.</tp:taxon-name-part><tp:taxon-name-part taxon-name-part-type="species" reg="ocellata">ocellata</tp:taxon-name-part></tp:taxon-name></italic> (Moore, 1879), male, Sikkim, India (in <abbrev xmlns:xlink="http://www.w3.org/1999/xlink" content-type="institution" xlink:title="Museum Witt München" id="ABBRID0EJYAE" xlink:type="simple">MWM</abbrev>/<named-content xmlns:xlink="http://www.w3.org/1999/xlink" content-type="dwc:institutional_code" xlink:type="simple">ZSM</named-content>) <bold>17</bold><italic><tp:taxon-name><tp:taxon-name-part taxon-name-part-type="genus" reg="Squamosa">S.</tp:taxon-name-part><tp:taxon-name-part taxon-name-part-type="species" reg="brevisunca">brevisunca</tp:taxon-name-part><tp:taxon-name-part taxon-name-part-type="subspecies" reg="brevisunca">brevisunca</tp:taxon-name-part></tp:taxon-name></italic> Wu &amp; Fang, 2009, male, holotype (in <named-content xmlns:xlink="http://www.w3.org/1999/xlink" content-type="dwc:institutional_code" xlink:type="simple">IZCAS</named-content>) <bold>18</bold><italic><tp:taxon-name><tp:taxon-name-part taxon-name-part-type="genus" reg="Squamosa">S.</tp:taxon-name-part><tp:taxon-name-part taxon-name-part-type="species" reg="brevisunca">brevisunca</tp:taxon-name-part><tp:taxon-name-part taxon-name-part-type="subspecies" reg="brevisunca">brevisunca</tp:taxon-name-part></tp:taxon-name></italic> Wu &amp; Fang, 2009 (= <italic><tp:taxon-name><tp:taxon-name-part taxon-name-part-type="genus" reg="Squamosa">S.</tp:taxon-name-part><tp:taxon-name-part taxon-name-part-type="species" reg="svetlanae">svetlanae</tp:taxon-name-part></tp:taxon-name></italic> Solovyev &amp; Witt, 2009, syn. nov., male, holotype) (in <abbrev xmlns:xlink="http://www.w3.org/1999/xlink" content-type="institution" xlink:title="Museum Witt München" id="ABBRID0EF1AE" xlink:type="simple">MWM</abbrev>/<named-content xmlns:xlink="http://www.w3.org/1999/xlink" content-type="dwc:institutional_code" xlink:type="simple">ZSM</named-content>) <bold>19, 20</bold><italic><tp:taxon-name><tp:taxon-name-part taxon-name-part-type="genus" reg="Squamosa">S.</tp:taxon-name-part><tp:taxon-name-part taxon-name-part-type="species" reg="undulophallus">undulophallus</tp:taxon-name-part></tp:taxon-name></italic> sp. nov., males, holotype (<bold>19</bold> in <abbrev xmlns:xlink="http://www.w3.org/1999/xlink" content-type="institution" xlink:title="Northeast Forestry University" id="ABBRID0E51AE" xlink:type="simple">NEFU</abbrev>) and paratype (<bold>20</bold> in <abbrev xmlns:xlink="http://www.w3.org/1999/xlink" content-type="institution" xlink:title="Museum Witt München" id="ABBRID0EF2AE" xlink:type="simple">MWM</abbrev>/<named-content xmlns:xlink="http://www.w3.org/1999/xlink" content-type="dwc:institutional_code" xlink:type="simple">ZSM</named-content>) <bold>21</bold><italic><tp:taxon-name><tp:taxon-name-part taxon-name-part-type="genus" reg="Squamosa">S.</tp:taxon-name-part><tp:taxon-name-part taxon-name-part-type="species" reg="chalcites">chalcites</tp:taxon-name-part></tp:taxon-name></italic> Orhant, 2000, male, Chongqing, China, genit. prep. WuJ-538-1 (in <abbrev xmlns:xlink="http://www.w3.org/1999/xlink" content-type="institution" xlink:title="Northeast Forestry University" id="ABBRID0E32AE" xlink:type="simple">NEFU</abbrev>) <bold>22</bold><italic><tp:taxon-name><tp:taxon-name-part taxon-name-part-type="genus" reg="Squamosa">S.</tp:taxon-name-part><tp:taxon-name-part taxon-name-part-type="species" reg="monosa">monosa</tp:taxon-name-part></tp:taxon-name></italic> Wu &amp; Pan, 2015, male, Xizang, China, genit. prep. WuJ-516-1 (in <abbrev xmlns:xlink="http://www.w3.org/1999/xlink" content-type="institution" xlink:title="Northeast Forestry University" id="ABBRID0EO3AE" xlink:type="simple">NEFU</abbrev>) <bold>23</bold><italic><tp:taxon-name><tp:taxon-name-part taxon-name-part-type="genus" reg="Squamosa">S.</tp:taxon-name-part><tp:taxon-name-part taxon-name-part-type="species" reg="chalcites">chalcites</tp:taxon-name-part></tp:taxon-name></italic> Orhant, 2000, female, Chongqing, China, genit. prep. WuJ-540-2 (in <abbrev xmlns:xlink="http://www.w3.org/1999/xlink" content-type="institution" xlink:title="Northeast Forestry University" id="ABBRID0EA4AE" xlink:type="simple">NEFU</abbrev>) <bold>24</bold><italic><tp:taxon-name><tp:taxon-name-part taxon-name-part-type="genus" reg="Squamosa">S.</tp:taxon-name-part><tp:taxon-name-part taxon-name-part-type="species" reg="monosa">monosa</tp:taxon-name-part></tp:taxon-name></italic> Wu &amp; Pan, 2015, female, Xizang, China, genit. prep. WuJ-517-2 (in <abbrev xmlns:xlink="http://www.w3.org/1999/xlink" content-type="institution" xlink:title="Northeast Forestry University" id="ABBRID0ES4AE" xlink:type="simple">NEFU</abbrev>).</p></caption><graphic xmlns:xlink="http://www.w3.org/1999/xlink" xlink:href="zookeys-1090-149-g002.jpg" position="float" orientation="portrait" xlink:type="simple" id="oo_663669.jpg"><uri content-type="original_file" xlink:type="simple">https://binary.pensoft.net/fig/663669</uri></graphic></fig><fig id="F3" position="float" orientation="portrait"><object-id xmlns:xlink="http://www.w3.org/1999/xlink" content-type="doi" xlink:type="simple">10.3897/zookeys.1090.75823.figure25</object-id><object-id xmlns:xlink="http://www.w3.org/1999/xlink" content-type="arpha" xlink:type="simple">F5344400-F6C9-5A67-B074-B912A072ED8D</object-id><label>Figure 25.</label><caption><p>Distribution map of <italic><tp:taxon-name><tp:taxon-name-part taxon-name-part-type="genus" reg="Squamosa">Squamosa</tp:taxon-name-part></tp:taxon-name></italic> spp.: triangle: <italic><tp:taxon-name><tp:taxon-name-part taxon-name-part-type="genus" reg="Squamosa">S.</tp:taxon-name-part><tp:taxon-name-part taxon-name-part-type="species" reg="medogensis">medogensis</tp:taxon-name-part></tp:taxon-name></italic> sp. nov. (China: Xizang); circles: <italic><tp:taxon-name><tp:taxon-name-part taxon-name-part-type="genus" reg="Squamosa">S.</tp:taxon-name-part><tp:taxon-name-part taxon-name-part-type="species" reg="undulophallus">undulophallus</tp:taxon-name-part></tp:taxon-name></italic> sp. nov. (China: Xizang; India: Meghalaya; Myanmar: Kachin); squares: <italic><tp:taxon-name><tp:taxon-name-part taxon-name-part-type="genus" reg="Squamosa">S.</tp:taxon-name-part><tp:taxon-name-part taxon-name-part-type="species" reg="chalcites">chalcites</tp:taxon-name-part></tp:taxon-name></italic> Orhant, 2000 (China: Hubei, Chongqing, Sichuan, Yunnan, Xizang; Thailand; Myanmar); stars: <italic><tp:taxon-name><tp:taxon-name-part taxon-name-part-type="genus" reg="Squamosa">S.</tp:taxon-name-part><tp:taxon-name-part taxon-name-part-type="species" reg="brevisunca">brevisunca</tp:taxon-name-part><tp:taxon-name-part taxon-name-part-type="subspecies" reg="brevisunca">brevisunca</tp:taxon-name-part></tp:taxon-name></italic> Wu &amp; Fang, 2009 (China: Hainan, Guangxi, Yunnan; Vietnam).</p></caption><graphic xmlns:xlink="http://www.w3.org/1999/xlink" xlink:href="zookeys-1090-149-g003.jpg" position="float" orientation="portrait" xlink:type="simple" id="oo_663670.jpg"><uri content-type="original_file" xlink:type="simple">https://binary.pensoft.net/fig/663670</uri></graphic></fig></tp:treatment-sec></tp:taxon-treatment>
